# Supplementary material for: Detection of Neorickettsia risticii, the agent of Potomac horse fever, in horses from Rio de Janeiro, Brazil
Source: Sci Rep. 2020 Apr 29;10:7208. doi: 10.1038/s41598-020-64328-2 (PMC7190851; doi:10.1038/s41598-020-64328-2)
Supplement: Supplementary file 2 — Dataset 1. [file 41598_2020_64328_MOESM2_ESM.xlsx]

## Sheet: Planilha1
Detection of Neorickettsia risticii (Rickettsiales: Anaplasmataceae), the agent of Potomac horse fever, in horses from Rio de Janeiro, Brazil
Patrícia Gonzaga Paulinoa,*, Nádia Almosnyc, Renata Oliveirac, Claudia da Silvab, Maristela Peckleb, Andresa Guimarãesd, Cristiane Baldanid, Carlos Massardb, Huarrisson Santosa
Sample	Blood Parasite	Red blood cell (RBC)	Hemoglobin (Hgb)	Hematocrit (Hct)	Mean corpuscular volume (MCV)	Mean corpuscular hemoglobin (MCH)	Platelets	Fibrinogen	White blood cell (WBC)	Relative Basophils	Absolut Basophils	Relative Eosinophils	Absolut Eosinophils	Relative Myelocytes	Absolut Myelocytes	Relative Metamyelocytes	Absolut Metamyelocytes	Relative Band Cells	Band cells	Relative Neutrophils	Neutrophils	Relative Lymphocytes	Absolut Lymphocytes	Relative Monocytes	Monocytes	Aspartate aminotransferase	Creatine Kinase	Lactate Dehydrogenase	Creatinine	Urea	Protein	Albumin	Globulin	Age	Sex
1	0	9.03	13.1	41.8	46.3	31.3	67000	1000	10800	0	0	6	648	0	0	0	0	0	0	60	6480	30	3240	4	432	267	372	485	1.7	34	6.8	2.41	4.39	6	F
2	0	6.4	10.7	33	51.6	32.4	109000	400	7200	0	0	1	72	0	0	0	0	0	0	66	4752	26	1872	5	360	240	323	680	1.1	48	7.2	2.04	5.16	12	F
3	0	5.88	8.8	27.9	47.4	31.5	101000	200	12500	1	125	6	750	0	0	0	0	0	0	48	6000	41	5125	4	500	220	242	704	1	49	7.9	1.87	6.03	3	F
4	0	8.95	11.9	37.5	41.9	31.7	155000	200	15600	0	0	1	156	0	0	0	0	0	0	48	7488	46	7176	5	780	251	178	850	0.9	26	5.9	2.09	3.81	1	M
5	0	7.58	9.5	30.4	40.1	31.3	102000	200	13100	0	0	4	524	0	0	0	0	0	0	50	6550	37	4847	9	1179	172	259	558	1.1	45	6	1.68	4.32	7	F
6	0	7.54	10.9	34.1	45.2	32	86000	600	13600	0	0	3	408	0	0	0	0	0	0	65	8840	28	3808	4	544	230	420	825	1.2	50	7.1	1.87	5.23	14	F
7	0	7.66	9.4	29.2	38.1	32.2	67000	200	16800	0	0	3	504	0	0	0	0	0	0	51	8568	45	7560	1	168	256	259	558	1.4	48	6.6	1.99	4.61	2	F
8	0	9.88	13.8	43.1	43.6	32	170000	400	10300	1	103	5	515	0	0	0	0	0	0	43	4429	49	5047	2	206	256	226	655	1.6	35	6.8	2.24	4.56	6	M
9	0	5.4	8.5	25.9	48	32.8	114000	400	5600	1	56	3	168	0	0	0	0	0	0	48	2688	46	2576	2	112	246	259	704	1.3	50	7.8	2	5.8	16	M
10	0	6.16	9.6	28.6	46.4	33.6	152000	200	6100	2	122	4	244	0	0	0	0	0	0	47	2867	43	2623	4	244	204	259	485	1.2	45	6.1	1.66	4.44	13	M
11	0	8.97	13.9	42.8	47.7	32.5	79000	800	10600	0	0	4	424	0	0	0	0	0	0	40	4240	55	5830	1	106	225	210	412	1.9	47	6.5	1.86	4.64	14	M
12	0	7.5	11.5	36	48	31.9	140000	600	9100	0	0	4	364	0	0	0	0	0	0	50	4550	43	3913	3	273	319	582	777	1.3	33	5.8	1.94	3.86	7	M
13	0	5.8	9.6	28.6	49.3	33.6	105000	400	9100	0	0	11	1001	0	0	0	0	0	0	58	5278	28	2548	3	273	350	420	898	1.1	34	6.6	1.91	4.69	7	M
14	0	7.06	11.1	32.7	46.3	33.9	151000	600	7800	2	156	12	936	0	0	0	0	0	0	43	3354	43	3354	0	0	209	259	412	1.1	38	6.2	2.14	4.06	8	M
15	0	6.51	10.7	32.3	49.6	33.1	121000	1200	9700	0	0	6	582	0	0	0	0	0	0	65	6305	25	2425	4	388	178	210	728	1.2	42	7.3	1.88	5.42	15	F
16	0	7.65	11	35	45.8	31.4	151000	800	11100	0	0	3	333	0	0	0	0	0	0	45	4995	51	5661	1	111	235	437	898	1.3	26	5.9	2.39	3.51	3	M
17	0	6.65	9.9	29.9	45	33.1	194000	600	10000	1	100	5	500	0	0	0	0	0	0	43	4300	50	5000	1	100	220	178	825	1.1	51	7.2	1.85	5.35	4	F
18	0	7.28	11.7	37	50.8	31.6	156000	800	10700	1	107	14	1498	0	0	0	0	0	0	33	3531	47	5029	5	535	193	178	850	1.2	31	7.8	1.73	6.07	10	M
19	0	7.13	10.2	31.7	44.5	32.2	144000	600	10700	0	0	3	321	0	0	0	0	1	107	50	5350	45	4815	1	107	251	145	412	1.1	37	7.8	1.77	6.03	14	F
20	0	5.1	8.5	25.8	50.6	32.9	211000	600	9300	0	0	7	651	0	0	0	0	0	0	34	3162	57	5301	2	186	110	534	850	0.9	31	7	1.87	5.13	15	M
21	0	6.82	11.3	34	49.9	33.2	223000	800	8900	0	0	9	801	0	0	0	0	0	0	53	4717	36	3204	2	178	288	178	364	1.3	47	6.2	1.77	4.43	13	M
22	0	7.73	12.3	36.9	47.7	33.3	11000	600	10000	0	0	8	800	0	0	0	0	0	0	55	5500	32	3200	5	500	220	194	291	1.2	24	7	2.6	4.4	16	M
23	0	7.95	11.2	34.7	43.6	32.3	73000	600	10500	0	0	1	105	0	0	0	0	0	0	58	6090	37	3885	4	420	298	161	558	2	49	7.2	2.68	4.52	9	M
24	0	5.76	8.7	27.4	47.6	31.8	182000	600	9400	0	0	3	282	0	0	0	0	0	0	38	3572	58	5452	1	94	324	323	582	1	42	7.5	1.72	5.78	16	M
25	0	5.64	8.6	26.4	46.8	32.6	171000	800	9100	0	0	5	455	0	0	0	0	0	0	56	5096	35	3185	4	364	267	404	680	1.2	54	7.6	1.86	5.74	10	M
26	0	6.57	10.9	33	50.2	33	109000	600	11400	0	0	13	1482	0	0	0	0	0	0	44	5016	36	4104	7	798	157	356	704	1.5	41	5.2	2.01	3.19	10	F
27	0	7.09	11.3	33.6	47.4	33.6	186000	800	12200	0	0	10	1220	0	0	0	0	0	0	47	5734	35	4270	8	976	319	307	825	1.3	24	7.5	2.09	5.41	8	M
28	0	7.07	10	31.4	44.4	31.8	163000	800	10200	0	0	24	2448	0	0	0	0	0	0	35	3570	35	3570	6	612	251	210	850	1	27	8.2	1.62	6.58	2	F
29	0	7.34	12	36.4	49.6	33	125000	600	13400	0	0	5	670	0	0	0	0	0	0	66	8844	25	3350	4	536	371	388	680	1.4	44	7.9	2	5.9	8	M
30	0	7.41	10.8	33.6	45.3	32.1	181000	400	10500	0	0	8	840	0	0	0	0	0	0	58	6090	30	3150	4	420	502	1473	850	1	69	6.7	2.3	4.4	6	M
31	0	5.7	9	27.2	47.7	33.1	111000	400	8700	0	0	10	870	0	0	0	0	0	0	60	5220	30	2610	0	0	267	145	388	0.8	38	5.8	1.95	3.85	10	M
32	0	5.58	7.1	22.2	39.8	32	168000	400	12200	0	0	6	732	0	0	0	0	0	0	48	5856	51	6222	0	0	188	97	510	0.6	30	6.9	1.24	5.66	1	M
33	0	6.6	8.6	26.1	39.5	33	244000	200	15800	0	0	8	1264	0	0	0	0	0	0	46	7268	50	7900	0	0	157	178	582	1.5	28	6.3	1.24	5.06	1	F
34	0	7.79	11.3	34.2	43.9	33	128000	600	12900	0	0	8	1032	0	0	0	0	0	0	42	5418	50	6450	0	0	288	145	340	1.2	44	5.4	1.46	3.94	4	M
35	0	6.5	10.1	31.1	47.8	32.5	221000	400	10400	0	0	7	728	0	0	0	0	0	0	39	4056	54	5616	0	0	214	161	461	1.5	44	6.2	1.79	4.41	3	F
36	0	7.75	12.4	37.6	48.5	33	84000	200	9800	1	98	14	1372	0	0	0	0	0	0	33	3234	48	4704	4	392	199	226	412	1.1	46	5.6	1.27	4.33	12	M
37	0	7.1	11	33.7	47.5	32.6	193000	400	6400	1	64	16	1024	0	0	0	0	1	64	47	3008	34	2176	1	64	136	145	291	1.5	39	3.9	1.8	2.1	17	M
38	0	9.01	13.8	42.9	47.6	32.2	220000	400	9200	0	0	23	2116	0	0	0	0	0	0	30	2760	44	4048	3	276	183	340	680	1	65	5.7	2.12	3.58	10	M
39	0	8.07	10.8	33.2	41.1	32.5	222000	400	16300	0	0	7	1141	0	0	0	0	0	0	31	5053	60	9780	2	326	230	226	874	1.1	68	6.9	1.82	5.08	1	F
40	0	7.47	12.3	37.1	49.7	33.2	183000	200	9500	0	0	8	760	0	0	0	0	0	0	51	4845	33	3135	8	760	256	210	510	1.5	37	6.2	1.52	4.68	5	F
41	0	10.04	14.3	43.9	43.7	32.6	176000	400	13500	0	0	3	405	0	0	0	0	0	0	70	9450	27	3645	0	0	193	194	582	1.2	24	5.5	1.8	3.7	10	M
42	0	6.54	11.4	33.7	51.5	33.8	164000	1200	6800	0	0	23	1564	0	0	0	0	0	0	46	3128	25	1700	6	408	419	680	825	3.4	148	6.7	2.12	4.58	20	M
50	0	6.16	10.7	31.1	50.5	34.4	144000	400	11000	0	0	11	1210	0	0	0	0	0	0	47	5170	34	3740	8	880	240	663	752	1	37	7.8	2.03	5.77	8	F
51	0	9.27	11.1	36	38.8	30.8	212000	400	15100	0	0	11	1661	0	0	0	0	0	0	38	5738	50	7550	1	151	282	242	850	0.7	35	6.8	2.21	4.59	0.6	F
52	0	5.54	9.3	27.9	50.4	33.3	196000	400	7900	0	0	4	316	0	0	0	0	0	0	40	3160	36	2844	0	0	225	226	874	0.9	35	7.5	2.09	5.41	20	M
53	0	9.56	15.3	46.5	48.6	32.9	250000	200	8700	0	0	12	1044	0	0	0	0	0	0	61	5307	26	2262	1	87	209	404	704	1.1	22	7.4	1.89	5.51	15	F
54	0	5.92	9.8	29	49	33.8	205000	400	12300	1	123	5	615	0	0	0	0	1	123	58	7134	35	4305	0	0	220	534	947	1.2	43	7.6	1.76	5.84	7	F
55	0	5.77	9.8	29.4	51	33.3	196000	200	8700	0	0	9	783	0	0	0	0	0	0	53	4611	36	3132	2	174	230	485	971	1	42	7.6	1.95	5.65	10	F
56	0	6.67	11.2	33.2	49.8	33.7	144000	200	10200	0	0	12	1224	0	0	0	0	0	0	47	4794	39	3978	2	204	235	145	947	1	48	6.9	1.9	5	10	M
57	0	5.93	8.4	25.8	43.5	32.6	174000	400	13700	0	0	2	274	0	0	0	0	0	0	61	8357	36	4932	1	137	544	242	825	0.9	30	6.4	1.96	4.44	3	M
58	0	6.02	9.2	27.3	45.3	33.7	198000	200	9600	0	0	7	672	0	0	0	0	0	0	46	4416	43	4128	4	384	251	437	922	1.2	52	6.6	1.5	5.1	8	M
59	0	10.06	15.2	46.2	45.9	32.9	253000	400	9000	0	0	1	90	0	0	0	0	0	0	44	3960	52	4680	3	270	309	437	971	1.4	46	7	2.51	4.49	3	M
60	0	6.53	10.1	31	47.5	32.6	175000	400	10300	0	0	15	1545	0	0	0	0	0	0	48	4944	36	3708	1	103	151	178	461	1.6	57	5.7	1.9	3.8	20	M
61	0	7.81	11.3	35.1	44.9	32.2	146000	600	9700	0	0	3	291	0	0	0	0	0	0	58	5626	39	3783	0	0	178	178	607	1.4	50	6.9	2.28	4.62	12	F
62	0	9.03	13.4	40.7	45.1	32.9	114000	400	11400	0	0	2	228	0	0	0	0	0	0	64	7296	32	3648	2	228	235	226	704	1.5	59	6.4	2.79	3.61	17	M
63	0	10.99	13.3	42.8	38.9	31.1	332000	1400	16500	0	0	0	0	0	0	0	0	0	0	42	6930	58	9570	0	0	204	647	922	1.2	20	5.5	2.33	3.17	0.3	F
64	0	6.95	12.2	35.5	51.1	34.4	204000	600	8900	0	0	10	890	0	0	0	0	0	0	45	4005	44	3916	1	89	282	356	995	1.1	40	6.8	2.72	4.08	13	F
65	0	8.12	12.9	37.5	46.2	34.4	217000	400	7600	0	0	7	532	0	0	0	0	0	0	53	4028	40	3040	0	0	246	550	995	1.2	42	5.9	2.5	3.4	13	M
66	0	8.24	12.6	37.8	45.9	33.3	231000	200	11100	0	0	9	999	0	0	0	0	0	0	50	5550	34	3774	7	777	146	388	510	1.5	50	7	1.7	5.3	15	M
67	0	7.77	13.3	39.9	51.4	33.3	183000	400	11300	0	0	1	113	0	0	0	0	0	0	50	5650	46	5198	3	339	298	404	825	1	31	5.8	2.01	3.79	17	M
68	0	9.03	14	42.7	47.3	32.8	82000	600	11900	0	0	1	119	0	0	0	0	0	0	45	5355	50	5950	4	476	235	210	364	1.9	54	6.8	2.2	4.6	7	F
69	0	9.99	14.7	44.6	44.6	33	137000	600	11200	4	448	7	784	0	0	0	0	0	0	54	6048	30	3360	5	560	314	210	582	2	52	7	1.7	5.3	7	M
70	0	6.75	10.4	31	45.9	33.5	89000	400	8300	0	0	6	498	0	0	0	0	1	83	43	3569	48	3984	2	166	167	194	364	0.7	46	4.9	2	2.9	7	M
71	0	5.79	9	28.2	48.7	31.9	223000	600	11100	2	222	6	666	0	0	0	0	0	0	48	5328	38	4218	6	666	193	210	801	0.7	36	7.5	1.8	5.7	7	F
72	0	6.93	12.1	36.4	52.5	33.2	182000	200	9200	0	0	8	736	0	0	0	0	0	0	36	3312	53	4876	3	276	188	259	655	0.8	55	5.9	1.7	4.2	7	M
73	0	6.15	10	30.3	49.3	33	172000	400	8500	0	0	6	510	0	0	0	0	0	0	55	4675	34	2890	5	425	235	242	704	0.9	46	6.2	1.7	4.5	10	M
74	2	6.89	11.4	34.3	49.8	33.2	194000	1000	14600	3	438	12	1752	0	0	0	0	0	0	49	7154	35	5110	1	146	204	161	655	0.8	48	6.1	1.8	4.3	12	F
75	0	6.52	11.2	33.2	50.9	33.7	214000	1000	10800	2	216	24	2592	0	0	0	0	0	0	34	3672	39	4212	1	108	240	145	315	0.5	32	6.3	2.2	4.1	12	F
76	0	6.66	10.8	32.2	48.3	33.5	262000	1800	8700	1	87	12	1044	0	0	0	0	0	0	51	4437	33	2871	3	261	419	259	680	0.8	42	6.8	2.1	4.7	18	F
77	0	6.61	11.2	34.1	51.6	32.8	188000	1200	10800	2	216	4	432	0	0	0	0	0	0	52	5616	38	4104	4	432	345	323	898	1	46	8.3	2.2	6.1	9	M
78	0	6.47	10.5	31.6	48.8	33.2	228000	800	9600	0	0	8	768	0	0	0	0	0	0	56	5376	32	3072	4	384	209	275	607	0.9	53	5.5	2.1	3.4	0.4	F
79	0	5.23	8.5	25.7	49.1	33.1	163000	800	9700	2	194	20	1940	0	0	0	0	1	97	41	3977	31	3007	5	485	178	420	680	0.6	50	5.2	1.7	3.5	10	M
80	2	5.78	9.6	29.2	50.5	32.9	67000	400	9100	0	0	5	455	0	0	0	0	0	0	47	4277	45	4095	3	273	157	323	534	0.8	45	5.3	1.8	3.5	8	M
81	0	5.88	9.2	28.3	48.1	32.5	84000	400	7900	0	0	20	1580	0	0	0	0	0	0	49	3871	29	2291	2	158	141	291	534	0.9	66	5.7	2	3.7	8	F
82	0	5.46	8.9	27.2	49.8	32.7	82000	400	7600	0	0	0	0	0	0	0	0	0	0	42	3192	52	3952	6	456	199	485	607	0.8	49	5.9	2	3.9	12	M
83	0	5.45	9.2	27.6	50.6	33.3	153000	600	12200	0	0	8	976	0	0	0	0	0	0	74	9028	16	1952	2	244	131	291	655	0.9	61	5.2	2.1	3.1	11	M
84	0	7.08	9.3	30.2	42.7	30.8	185000	400	12400	0	0	18	2232	0	0	0	0	0	0	26	3224	52	6448	4	496	183	210	607	0.8	52	5.3	2.1	3.2	2	M
85	0	7.57	11.2	34.7	45.8	32.3	151000	600	11700	0	0	6	702	0	0	0	0	0	0	44	5148	46	5382	4	468	183	226	631	0.9	49	5.3	2.4	2.9	3	M
86	0	7.48	11.2	35.1	46.9	31.9	144000	600	10900	2	218	25	2725	0	0	0	0	0	0	37	4033	36	3924	0	0	282	226	874	0.9	56	5	2.1	2.9	7	M
87	0	5.93	9.9	31.5	53.1	31.4	231000	800	9100	0	0	21	1911	0	0	0	0	0	0	28	2548	44	4004	7	637	240	291	631	0.8	47	5.1	2	3.1	7	M
88	0	7.25	12.1	38.8	53.5	31.2	149000	400	8300	1	83	4	332	0	0	0	0	0	0	45	3735	35	2905	15	1245	209	259	582	1.1	50	6.8	2.2	4.6	8	F
89	0	4.98	10.3	27.3	54.8	37.7	202000	1000	11700	0	0	1	117	0	0	0	0	0	0	29	3393	68	7956	2	234	434	210	437	1	40	6.1	2	4.1	1	M
90	0	5.74	9.5	29.6	51.6	32.1	175000	400	8800	0	0	3	264	0	0	0	0	0	0	41	3608	52	4576	4	352	204	194	428	0.9	47	4.7	1.7	3	25	M
91	0	5.97	9.6	29.6	49.6	32.4	262000	600	14900	0	0	11	1639	0	0	0	0	0	0	58	8642	26	3874	5	745	288	469	680	0.8	62	6.9	1.7	5.2	15	F
92	0	6.51	10.1	32.2	49.5	31.4	178000	800	13300	1	133	17	2261	0	0	0	0	0	0	49	6517	29	3857	4	532	240	291	680	1	62	7	2	5	7	M
93	0	7.17	10.9	34.9	48.7	31.2	207000	800	8800	0	0	6	528	0	0	0	0	0	0	39	3432	50	4400	5	440	303	372	510	1.7	58	6.4	2.3	4.1	11	F
94	0	5.89	10.1	30.8	52.3	32.8	119000	600	6800	3	204	19	1292	0	0	0	0	0	0	49	3332	26	1768	3	204	267	275	680	1.3	58	7	2	5	7	F
95	0	7.12	9.8	29	40.7	33.8	163000	400	12900	0	0	10	1290	0	0	0	0	0	0	40	5160	49	6321	1	129	220	210	388	0.9	37	4.4	1.2	3.2	1	F
96	0	5.83	8.7	27.7	47.5	31.4	214000	400	7200	0	0	11	792	0	0	0	0	0	0	43	3096	43	3096	3	216	460	323	752	1.1	56	7.1	2.7	4.4	8	M
97	0	4.64	7.8	23.2	50	33.6	309000	600	15700	0	0	6	942	0	0	0	0	0	0	56	8792	36	5652	2	314	267	226	631	0.9	44	7.6	1.6	6	10	F
98	0	8.01	13.1	39.3	49.1	33.3	196000	800	9200	0	0	13	1196	0	0	0	0	0	0	43	3956	40	3680	4	368	492	307	607	0.9	59	8.5	2.5	6	13	M
99	0	7.33	11.6	34.5	47.1	33.6	27000	800	10300	1	103	7	721	0	0	0	0	0	0	38	3914	52	5356	2	206	267	356	558	0.9	54	6	2.3	3.7	7	M
100	0	6.54	9.9	31.3	47.9	31.6	240000	800	8700	0	0	11	957	0	0	0	0	0	0	58	5046	27	2349	4	348	178	242	801	0.6	49	5.9	1.6	4.3	10	M
101	0	10.48	16.4	51	48.7	32.2	215000	1200	15100	1	151	16	2416	0	0	0	0	0	0	31	4681	45	6795	7	1057	209	469	680	1.2	69	8.3	2.8	5.5	8	M
102	0	7.66	12.1	36.4	47.5	33.2	275000	400	11700	0	0	6	702	0	0	0	0	0	0	44	5148	46	5382	4	468	157	307	655	0.9	67	6.5	1.9	4.6	4	M
103	0	5.2	7.4	23.1	44.4	32	109000	1000	15700	2	314	4	628	0	0	0	0	0	0	31	4867	62	9734	1	157	110	259	631	1	48	4.7	2.6	2.1	3	M
104	0	4.99	7.9	24.5	49.1	32.2	158000	400	7800	0	0	16	1248	0	0	0	0	0	0	59	4602	23	1794	2	156	110	372	510	0.7	59	6	1.4	4.6	8	M
105	0	8.55	12.3	37.9	44.3	32.5	199000	600	17600	0	0	2	352	0	0	0	0	0	0	58	10208	33	5808	2	352	141	178	461	0.5	55	5.8	1.7	4.1	8	M
106	0	8.79	13.1	40	45.5	32.8	246000	800	13100	0	0	5	655	0	0	0	0	0	0	38	4978	55	7205	2	262	183	291	510	1.2	54	8.6	2.3	6.3	4	M
107	0	6.27	10.7	32.8	52.3	32.6	196000	400	12100	1	121	14	1694	0	0	0	0	0	0	43	5203	38	4598	4	484	256	307	801	1	47	6.3	2	4.3	6	M
108	0	6.81	10.8	31.9	46.8	33.9	193000	800	9400	0	0	10	940	0	0	0	0	0	0	47	4418	43	4042	0	0	261	275	680	1.4	38	4.6	2.4	2.2	8	M
109	0	7.87	10.2	31.8	40.4	32.1	173000	1000	13200	0	0	2	264	0	0	0	0	0	0	40	5280	55	7260	3	396	246	485	825	1.2	60	5.1	2.6	2.5	0.7	M
110	1	6.4	9.3	28.2	44.1	33	149000	600	5900	0	0	8	472	0	0	0	0	0	0	50	2950	37	2183	5	295	267	550	806	1	42	4.9	2.2	2.7	9	M
111	0	8.36	11.7	35.9	42.9	32.6	191000	400	9100	0	0	4	364	0	0	0	0	0	0	34	3094	61	5551	1	91	282	388	806	1.5	50	4	2.2	1.8	4	M
112	0	9.8	14.8	45.3	46.2	32.7	214000	1000	13000	0	0	9	1170	0	0	0	0	0	0	64	8320	25	3250	2	260	424	356	558	1.3	43	5.9	2.2	3.7	8	M
113	0	5	8.4	25.4	50.8	33.1	194000	600	11200	1	112	12	1344	0	0	0	0	0	0	40	4480	46	5152	1	112	261	242	680	0.9	51	5.1	1.7	3.4	15	F
114	0	4.58	7.6	22.2	48.5	34.2	208000	400	18400	0	0	10	1840	0	0	0	0	0	0	52	9568	34	6256	4	736	188	194	807	0.8	36	5.2	1.6	3.6	0.8	M
115	0	6.61	10.1	31.4	47.5	32.2	167000	600	11400	0	0	13	1482	0	0	0	0	0	0	46	5244	35	3990	6	684	136	275	558	1	51	5.6	1.8	3.8	3	M
116	0	5.9	10.3	30.6	51.9	33.7	15000	600	9700	0	0	16	1552	0	0	0	0	0	0	42	4074	41	3977	1	97	220	518	922	0.8	52	5.3	2	3.3	5	F
117	0	6.89	10.8	32.5	47.2	33.2	195000	400	13400	0	0	0	0	0	0	0	0	0	0	67	8978	28	3752	5	670	298	599	807	0.8	61	4.2	2	2.2	1	M
118	0	10.69	12.7	41.1	38.4	30.9	230000	400	18400	0	0	6	1104	0	0	0	0	0	0	36	6624	56	10304	2	368	209	226	558	1.3	48	5.2	1.9	3.3	1	M
119	0	6.64	10.1	30.7	46.2	32.9	139000	600	13700	0	0	4	548	0	0	0	0	0	0	43	5891	51	6987	2	274	261	307	680	1	58	5.5	1.8	3.7	1	M
120	0	5.77	8.9	27	46.8	33	74000	800	7000	0	0	1	70	0	0	0	0	0	0	72	5040	20	1400	1	70	225	501	704	0.8	72	4.6	1.9	2.7	5	F
121	0	10.49	12.8	41.9	39.9	30.5	311000	1200	15700	0	0	6	942	0	0	0	0	0	0	51	8007	41	6437	2	314	256	291	777	1.2	51	5.9	2.3	3.6	1	M
122	0	7.45	10.5	32.4	43.5	32.4	44000	600	12200	0	0	16	1952	0	0	0	0	0	0	39	4758	41	5002	4	488	204	210	582	1.3	50	5	1.9	3.1	2	M
123	0	7.13	10.8	32.5	45.6	33.2	213000	400	11700	0	0	10	1170	0	0	0	0	0	0	47	5499	43	5031	0	0	188	291	680	0.9	53	4	1.7	2.3	2	M
125	0	6.53	10	30.3	46.4	33	83000	800	7700	0	0	5	385	0	0	0	0	0	0	59	4543	34	2618	2	154	193	145	728	0.9	36	4	1.8	2.2	8	M
126	0	5.97	9.9	30	50.3	33	93000	600	7600	0	0	14	1064	0	0	0	0	0	0	60	4560	23	1748	2	152	256	469	777	1.3	52	4	1.9	2.1	14	F
127	0	6.88	9.9	30	43.6	33	88000	400	7800	0	0	5	390	0	0	0	0	0	0	62	4836	32	2496	1	78	293	291	461	1.1	53	4.5	2.2	2.3	9	M
128	0	7.09	11.2	33.4	47.1	33.5	133000	800	7000	0	0	6	420	0	0	0	0	0	0	59	4130	30	2100	5	350	162	161	315	0.9	41	4.5	1.7	2.8	19	F
129	0	6.8	10.2	31.7	46.6	32.2	61000	600	7900	1	79	2	158	0	0	0	0	0	0	56	4424	40	3160	1	79	220	307	752	1.1	50	4.7	2.4	2.3	7	M
130	0	7.41	11.3	33.2	44.8	34	103000	1000	8900	0	0	1	89	0	0	0	0	0	0	50	4450	46	4094	3	267	240	259	607	1	46	4.6	2.6	2	15	M
131	0	7.04	11.3	33.9	48.2	33.3	150000	1000	10100	0	0	10	1010	0	0	0	0	0	0	53	5353	32	3232	5	505	246	307	874	1.2	52	4.5	2.3	2.2	17	M
132	0	7.6	11.7	36	47.4	32.5	116000	1000	6700	0	0	11	737	0	0	0	0	0	0	54	3618	35	2345	0	0	183	307	995	1	48	4.1	2.3	1.8	13	M
133	0	7.41	11.6	34.9	47.1	33.2	113000	800	9100	1	91	2	182	0	0	0	0	0	0	47	4277	44	4004	6	546	277	356	850	1.2	59	4.4	2.5	1.9	12	M
134	0	6.22	10.4	30.8	49.5	33.8	161000	400	6800	0	0	13	884	0	0	0	0	0	0	42	2856	41	2788	4	272	240	210	558	1.1	52	4.4	2.6	1.8	15	M
135	0	7.51	12.6	37	49.3	34.1	188000	800	9400	1	94	2	188	0	0	0	0	0	0	52	4888	40	3760	5	470	251	242	947	1	52	4.2	2.4	1.8	10	F
136	0	8.26	13.5	40.3	48.8	33.5	141000	800	10500	1	105	9	945	0	0	0	0	0	0	41	4305	48	5040	2	210	382	178	582	1.3	41	5.2	2.6	2.6	15	M
137	0	8.7	14.7	42.1	48.4	34.9	147000	1400	8000	1	80	1	80	0	0	0	0	0	0	66	5280	29	2320	3	240	345	259	437	1.2	40	4.3	2.4	1.9	13	M
138	0	8.92	13.1	39.9	44.7	32.8	182000	1200	9100	0	0	1	91	0	0	0	0	0	0	55	5005	39	3549	5	455	466	178	728	1.5	50	5.2	2.2	3	17	M
139	0	5.02	8.3	25.1	50	33.1	257000	800	12700	0	0	2	254	0	0	0	0	0	0	58	7366	33	4191	7	889	214	178	898	0.8	49	6.2	1.9	4.3	5	M
140	0	6.68	11	32	48.2	34.2	234000	600	9400	0	0	7	658	0	0	0	0	0	0	68	6392	22	2068	3	282	220	242	777	0.9	37	4.1	1.5	2.6	4	F
141	0	8.47	11.3	34.8	41.1	32.5	168000	600	15400	0	0	2	308	0	0	0	0	0	0	37	5698	60	9240	1	154	314	275	607	1.7	50	4.9	2.2	2.7	5	F
142	0	7.55	11.6	34.7	46	33.4	180000	600	12800	0	0	2	256	0	0	0	0	0	0	47	6016	49	6272	2	256	240	210	898	1.3	38	6.1	2.1	4	5	F
143	0	6.54	11.2	32.9	50.3	34	93000	600	11400	0	0	15	1710	0	0	0	0	0	0	41	4674	33	3762	4	456	267	340	607	1.2	58	5.7	2.5	3.2	13	M
144	0	8.11	11.9	35.9	44.3	33.1	184000	800	13900	0	0	6	834	0	0	0	0	0	0	44	6116	43	5977	7	973	303	323	607	1.3	36	4.3	2.2	2.1	5	F
145	0	8.12	12.4	38.2	47	32.5	164000	1200	13600	1	136	6	816	0	0	0	0	0	0	38	5168	53	7208	2	272	246	226	631	1	37	6	2.4	3.6	5	F
146	2	7.73	11.6	35.3	45.7	32.9	116000	600	7500	0	0	4	300	0	0	0	0	0	0	54	4050	39	2925	3	225	209	178	510	1.2	41	4.8	2.5	2.3	10	M
147	0	8.14	12.4	37.1	45.6	33.4	221000	1000	12500	1	125	5	625	0	0	0	0	0	0	28	3500	61	7625	5	625	256	210	631	1.1	38	5.7	2.8	2.9	3	M
148	0	7.33	13	38.2	52.1	34	179000	1000	8300	0	0	10	830	0	0	0	0	0	0	33	2739	53	4399	4	332	225	145	364	1.5	36	4.8	2.4	2.4	8	M
149	0	7.31	12.2	35.6	48.7	34.3	162000	400	8600	0	0	7	602	0	0	0	0	0	0	46	3956	41	3526	4	344	261	469	631	1	56	6.1	2.4	3.7	8	M
150	0	7.7	12.5	37.3	48.4	33.5	163000	1000	8900	0	0	6	534	0	0	0	0	0	0	67	5963	27	2403	0	0	288	275	582	1.4	49	5.4	2.7	2.7	6	M
151	0	6.29	10.6	31.9	50.7	33.2	152000	600	8800	1	88	5	440	0	0	0	0	0	0	47	4136	44	3872	3	264	204	161	315	1.2	44	6	2.3	3.7	9	M
152	0	7.72	12	36.8	47.7	32.6	173000	400	9800	0	0	5	490	0	0	0	0	0	0	45	4410	44	4312	6	588	240	275	655	1.1	42	4.8	2.4	2.4	8	M
153	0	8.32	13.4	39.6	47.6	33.8	191000	800	8000	0	0	2	160	0	0	0	0	0	0	59	4720	36	2880	4	320	267	259	680	1.6	51	5.4	2.7	2.7	9	M
154	0	7.22	12.6	36.8	51	34.2	207000	800	10000	0	0	9	900	0	0	0	0	0	0	60	6000	26	2600	5	500	733	327	680	0.9	55	5.8	2.5	3.3	10	M
155	0	6.31	9.7	29.4	46.6	33	205000	600	12400	0	0	6	744	0	0	0	0	0	0	50	6200	41	5084	3	372	282	210	631	1	47	5.3	2.5	2.8	7	M
156	0	8.68	13	39.4	45.4	33	195000	600	9300	0	0	3	279	0	0	0	0	0	0	46	4278	48	4464	3	279	152	615	898	1.4	54	5.5	2.6	2.9	10	M
157	0	6.78	10.9	31.8	46.9	34.3	257000	800	11200	0	0	6	672	0	0	0	0	0	0	64	7168	28	3136	2	224	345	340	631	1.1	57	6.1	2.2	3.9	8	F
158	0	7.87	9.9	30.6	38.9	32.4	135000	800	10600	0	0	6	636	0	0	0	0	0	0	40	4240	53	5618	1	106	204	145	534	0.9	48	5.9	1.8	4.1	1	F
159	0	7.08	10.6	31.4	44.4	33.8	180000	400	9300	0	0	4	372	0	0	0	0	0	0	36	3348	57	5301	3	279	261	340	655	1	38	5	2.3	2.7	6	F
160	0	6.25	9.9	30.5	48.8	32.5	163000	800	8700	0	0	2	174	0	0	0	0	0	0	63	5481	34	2958	1	87	272	210	752	1.1	54	6	2.4	3.6	9	M
161	0	4.92	8.3	25	50.8	33.2	180000	600	8600	0	0	5	430	0	0	0	0	0	0	57	4902	33	2838	5	430	246	356	777	1.3	56	6.2	2.3	3.9	12	F
162	0	7.04	9.9	29.8	42.3	33.2	222000	600	8500	0	0	7	595	0	0	0	0	0	0	30	2550	61	5185	2	170	377	259	971	0.9	43	5.8	2.5	3.3	2	M
163	0	7.42	10	30.5	41.1	32.8	125000	800	11600	0	0	0	0	0	0	0	0	0	0	47	5452	50	5800	3	348	256	307	728	1.3	49	5.8	2.7	3.1	2	M
164	0	6.1	11	31.9	52.3	34.5	186000	1800	9300	2	186	9	837	0	0	0	0	0	0	36	3348	53	4929	1	93	319	453	1239	1	55	6.8	2.8	4	7	F
165	0	7.18	11.6	34.2	47.6	33.9	183000	600	9900	0	0	7	693	0	0	0	0	0	0	47	4653	44	4356	2	198	261	340	534	1.3	60	4.9	2.3	2.6	10	M
166	0	4.79	6.1	19.2	40.1	31.8	154000	800	11700	0	0	5	585	0	0	0	0	0	0	26	3042	63	7371	6	702	136	129	607	0.8	58	5.5	2	3.5	0.6	M
167	0	6.07	7.9	24.7	40.7	32	156000	600	12600	0	0	4	504	0	0	0	0	0	0	44	5544	50	6300	2	252	167	210	534	1.1	38	6.4	2	4.4	1	M
168	0	5.11	8.3	24.5	47.9	33.9	201000	800	9200	0	0	4	368	0	0	0	0	0	0	45	4140	48	4416	3	276	230	356	655	0.9	63	6.1	1.9	4.2	4	F
169	0	7.58	11.4	34.1	45	33.4	216000	400	15200	1	152	1	152	0	0	0	0	0	0	32	4864	62	9424	4	608	220	469	947	1	48	5.8	2.2	3.6	4	F
170	0	8.2	10.5	31.8	38.8	33	185000	400	13900	0	0	2	278	0	0	0	0	0	0	51	7089	47	6533	0	0	136	145	461	0.7	31	4.8	1.8	3	0.6	M
171	0	7.21	11.5	34.2	47.4	33.6	94000	600	12700	0	0	3	381	0	0	0	0	0	0	23	2921	66	8382	8	1016	188	97	1093	0.6	30	4.2	2.1	2.1	7	M
172	0	7.72	10.2	31.7	41.1	32.2	310000	1000	17400	1	174	3	522	0	0	0	0	0	0	23	4002	70	12180	3	522	235	404	534	1	40	5.5	1.9	3.6	8	F
173	2	7.24	10.6	32.9	45.4	32.2	222000	1000	12100	0	0	3	363	0	0	0	0	0	0	30	3630	66	7986	1	121	188	469	777	1	41	5	2.4	2.6	6	F
174	0	6.5	10.7	31.4	48.3	34.1	227000	600	8400	0	0	8	672	0	0	0	0	0	0	54	4536	36	3024	2	168	183	420	631	0.9	37	4.5	1.2	3.3	10	F
175	0	6.75	10.6	31.4	46.5	33.8	186000	1000	10500	0	0	4	420	0	0	0	0	0	0	35	3675	55	5775	6	630	146	259	485	0.8	30	4.5	1.4	3.1	5	F
176	0	6.11	9.4	27.9	45.7	33.7	191000	800	8900	0	0	10	890	0	0	0	0	0	0	46	4094	40	3560	4	356	261	307	752	0.8	49	5	1.6	3.4	12	F
177	0	7.25	11.3	34.1	47	33.1	173000	400	10500	0	0	8	840	0	0	0	0	0	0	41	4305	41	4305	10	1050	225	534	631	0.9	48	4.2	1.2	3	15	M
178	0	5.12	9	26.4	51.6	34.1	310000	800	8600	0	0	6	516	0	0	0	0	0	0	60	5160	30	2580	4	344	110	97	315	0.6	30	4	1.6	2.4	14	M
179	0	7.71	11	34.5	44.7	31.9	163000	400	10800	4	432	11	1188	0	0	0	0	0	0	53	5724	29	3132	3	324	188	194	485	1.3	43	5.4	2	3.4	9	M
180	0	6.89	10.3	31.9	46.3	32.3	115000	400	8000	2	160	9	720	0	0	0	0	0	0	33	2640	50	4000	6	480	220	242	607	0.9	32	4.8	1.8	3	8	F
181	0	8.2	10.1	32.5	39.6	31.1	135000	600	14500	1	145	12	1740	0	0	0	0	0	0	38	5510	47	6815	2	290	230	226	680	1.1	31	5.4	2.2	3.2	1	M
182	0	6.82	11.7	35.3	51.8	33.1	124000	800	10200	2	204	5	510	0	0	0	0	0	0	57	5814	30	3060	6	612	293	275	850	0.9	56	6.2	2	4.2	10	M
183	2	6.97	11.6	35.1	50.4	33	150000	400	12200	2	244	10	1220	0	0	0	0	0	0	44	5368	40	4880	4	488	256	453	898	0.9	47	6.1	2.4	3.7	10	M
184	0	6.77	10.5	30.9	45.6	34	115000	1000	9000	1	90	10	900	0	0	0	0	0	0	43	3870	41	3690	5	450	230	307	704	0.8	49	6	1.5	4.5	11	M
185	0	6.41	11.3	33.7	52.6	33.5	103000	400	9600	2	192	15	1440	0	0	0	0	0	0	45	4320	30	2880	8	768	225	404	631	1	59	5.9	1.8	4.1	15	M
186	0	6.55	9.8	29.3	44.7	33.4	113000	400	11800	0	0	7	826	0	0	0	0	0	0	28	3304	62	7316	3	354	209	259	728	0.6	36	6.4	1.6	4.8	8	F
187	0	5.35	7.9	23.5	43.9	33.6	115000	600	11500	0	0	9	1035	0	0	0	0	0	0	51	5865	32	3680	8	920	230	161	631	0.9	52	4.2	1.6	2.6	2	M
188	0	6.68	9.7	28.4	42.5	34.2	96000	1000	9100	2	182	9	819	0	0	0	0	0	0	44	4004	43	3913	2	182	225	210	534	0.9	55	5.8	1.4	4.4	6	M
189	0	4.73	8.2	24.5	51.8	33.5	136000	200	8900	2	178	5	445	0	0	0	0	0	0	42	3738	44	3916	7	623	413	323	1117	0.6	43	6.1	1.8	4.3	12	M
190	0	6.42	9.8	30.4	47.4	32.2	63000	600	11400	0	0	15	1710	0	0	0	0	0	0	56	6384	21	2394	8	912	209	323	558	0.7	51	5.8	1.9	3.9	9	M
191	0	6.97	9.2	28.9	41.5	31.8	200000	400	11500	0	0	11	1265	0	0	0	0	0	0	47	5405	36	4140	6	690	277	275	485	0.8	49	6.4	1.8	4.6	3	M
192	0	5.79	9.3	28	48.4	33.2	178000	200	11000	0	0	8	880	0	0	0	0	0	0	45	4950	45	4950	2	220	251	291	558	0.6	48	5.7	2	3.7	7	F
193	0	6.13	9.7	29.8	48.6	32.6	187000	400	11000	1	110	22	2420	0	0	0	0	0	0	45	4950	28	3080	4	440	261	307	461	0.8	34	4.4	1.4	3	7	F
194	0	4.99	8	24.1	48.3	33.2	156000	400	8000	2	160	6	480	0	0	0	0	0	0	52	4160	38	3040	2	160	267	259	728	0.8	41	6.2	2.1	4.1	7	M
195	0	6.07	10.2	31.5	51.9	32.4	185000	600	9600	1	96	9	864	0	0	0	0	0	0	52	4992	31	2976	7	672	251	259	680	0.7	43	5.6	2	3.6	7	M
